# Supplementary material for: Presenting a Framework to Professionalize Health Supply Chain Management
Source: Glob Health Sci Pract. 2025 May 9;13(Suppl 1):e2300119. doi: 10.9745/GHSP-D-23-00119 (PMC12063754; doi:10.9745/GHSP-D-23-00119)
Supplement: GHSP-D-23-00119-Meier-Supplement4.xlsx [file GHSP-D-23-00119-Meier-Supplement4.xlsx]

## Sheet: Selection and Quantification
		Relevant qualifications with no currently assigned designation	Qualification to fulfil Associate designation requirement	Qualification to fulfil Practitioner designation requirement	Qualification to fulfil Specialist designation requirement	Qualification to fulfil Professional designation requirement	Qualification to fulfil Leader designation requirement
Competency	CompetencyName
1.1	Select the appropriate product	Procurement and Supply Chain Management Support Functions & Systems				Bachelor of Pharmacy	Master of Philosophy in Medicines Development
		Promoting Effective Use of Medicines in Public Health Programs				Postgraduate Diploma in Clinical HIV/AIDS Management	Master of Medicine in Clinical Pharmacology
		Storage and Distribution of Public Health Products
		Inventory Management of Public Health Products
		Product Selection and Technical Specifications for Public Health in PSM
1.2	Define the specifications of the product, including product quality	Quantification & Forecasting in Public Health	CIPS Level 2 Certificate in Procurement and Supply Operations	CIPS Level 3 Advanced Certificate in Procurement and Supply Operations	CIPS Level 4 Diploma in Procurement and Supply	SPSM3 TM (Enterprise-Wide Procurement Influence)	CIPS Level 6 Professional Diploma in Procurement and Supply
		Contract and Suppliers Relations Management	Interpret and apply International commercial terms skills program		SPSM ® (Essential Procurement Skills)	APICS Certified in production and inventory management certificate	APICS Certified supply chain professional certificate
		Strategic Diploma in Public Procurement - Level 4			SPSM2® (Global Procurement Management)	Diploma: Technician: Internal Auditing	Master of Science in Development Planning
					Diploma in International Trade Management in Exports/Imports	Postgraduate Diploma in Planning	Master of Commerce in Informatics
					Occupational Certificate: Clearing and Forwarding Agent	Postgraduate Diploma in Archives and Records Management	Master of Philosophy in Industrial Psychology
							Master of Philosophy in Medicines Development
1.3	List any special considerations for the product (e.g., temperature requirements, size, implications for infrastructure)	Strategic Management of Resources Module	SAPICS Basics of manufacturing and operations management certificate		Logistics and Supply Chain Management MIT	APICS Certified in production and inventory management certificate	Master of Management in Executive Leadership
		Quantification & Forecasting in Public Health			APICS Principles of operations management series certificate	APICS Certified in logistics transportation and distribution certificate
		Framework of Humanitarian Aid			CIPS Level 4 Diploma in Procurement and Supply	SPSM3 TM (Enterprise-Wide Procurement Influence)
		Certificate in Humanitarian Program Management			Apply fundamental concepts and principles of supply chain management skills program	Postgraduate Diploma in Family Business Management
		Supply Chain Collaboration & Alignment			SPSM ® (Essential Procurement Skills)
		Health & Humanitarian Supply Chain Management			SPSM2® (Global Procurement Management)
		Quality Assurance in Supply Chain Management of Medicines
		Supply Chain Leadership & Management
1.4	Forecast and quantify product needs	Stocking Facilities with MVA	CIPS Level 2 Certificate in Procurement and Supply Operations	CIPS Level 3 Advanced Certificate in Procurement and Supply Operations	CIPS Level 4 Diploma in Procurement and Supply	SPSM3 TM (Enterprise-Wide Procurement Influence)	CIPS Level 6 Professional Diploma in Procurement and Supply
		Quantification & Forecasting in Public Health	Interpret and apply International commercial terms skills program		Logistics and Supply Chain Management MIT	CIPS Level 5 Advanced Diploma in Procurement and Supply	Doctor of Philosophy in Computer Science
			SAPICS Basics of manufacturing and operations management certificate		APICS Principles of operations management series certificate	Supply Chain Risk and Resilience Level 1	Master of Science in Data Science
					SPSM ® (Essential Procurement Skills)	Supply Chain Risk and Resilience Level 3
					SPSM2® (Global Procurement Management)	Supply Chain Risk and Resilience Level 2
					Occupational Certificate: Procurement Officer	APICS Certified in production and inventory management certificate
						SPSM Level 4 (External Procurement Influence)
						Occupational Certificate: Supply and Distribution Manager
1.5	Supply planning	Alumni course on Logistics Management Information Systems for Healthcare	CIPS Level 2 Certificate in Procurement and Supply Operations	Manage logistics operations skills program	Online Post Graduate Diploma in Global Health Procurement and Supply Chain Management	(CILT) International Advanced Diploma in Logistics & Transport	CIPS Level 6 Professional Diploma in Procurement and Supply
		Alumni course on Warehouse Management for Health Systems		Supply Chain Logistics COURSERA		APICS Certified in logistics transportation and distribution certificate	APICS Certified supply chain professional certificate
		Procurement and Supply Chain Management Support Functions & Systems				Postgraduate Diploma in International Shipping
		Promoting Effective Use of Medicines in Public Health Programs
		Storage and Distribution of Public Health Products
		Inventory Management of Public Health Products
		USAID | DELIVER PROJECT health SCM education videos

## Sheet: Procurement
		Relevant qualifications with no currently assigned designation	Qualification to fulfil Associate designation requirement	Qualification to fulfil Practitioner designation requirement	Qualification to fulfil Specialist designation requirement	Qualification to fulfil Professional designation requirement	Qualification to fulfil Leader designation requirement
Competency	CompetencyName
2.1	Manage procurement costs and budget	Strategic Diploma in Public Procurement - Level 4	CIPS Level 2 Certificate in Procurement and Supply Operations	CIPS Level 3 Advanced Certificate in Procurement and Supply Operations	CIPS Level 4 Diploma in Procurement and Supply	SPSM3 TM (Enterprise-Wide Procurement Influence)	CIPS Level 6 Professional Diploma in Procurement and Supply
		Cost Analysis			SPSM ® (Essential Procurement Skills)	APICS Certified in production and inventory management certificate
		Master II Professionnel en Logistique de santé			SPSM2® (Global Procurement Management)	SPSM Level 4 (External Procurement Influence)
					Logistics and Supply Chain Management MIT	Diploma: Technician: Internal Auditing
					APICS Principles of operations management series certificate	Occupational Certificate: Supply and Distribution Manager
					Diploma in Export Management	Postgraduate Diploma in Archives and Records Management
2.2	Build and maintain supplier relationships		CIPS Level 2 Certificate in Procurement and Supply Operations	CIPS Level 3 Advanced Certificate in Procurement and Supply Operations	CIPS Level 4 Diploma in Procurement and Supply	CIPS Level 5 Advanced Diploma in Procurement and Supply	CIPS Level 6 Professional Diploma in Procurement and Supply
			Interpret and apply International commercial terms skills program		Logistics and Supply Chain Management MIT	APICS Certified in production and inventory management certificate
					APICS Principles of operations management series certificate	SPSM3 TM (Enterprise-Wide Procurement Influence)
					SPSM ® (Essential Procurement Skills)
					SPSM2® (Global Procurement Management)
					Diploma in International Trade Management in Exports/Imports
					Higher Certificate in Export Management
2.3	Manage tendering processes and supplier agreements	Contract and Suppliers Relations Management		CIPS Level 3 Advanced Certificate in Procurement and Supply Operations	CIPS Level 4 Diploma in Procurement and Supply	SPSM3 TM (Enterprise-Wide Procurement Influence)	CIPS Level 6 Professional Diploma in Procurement and Supply
		Strategic Diploma in Public Procurement - Level 4			SPSM ® (Essential Procurement Skills)	APICS Certified in production and inventory management certificate	APICS Certified supply chain professional certificate
					SPSM2® (Global Procurement Management)	SPSM Level 4 (External Procurement Influence)	Master of Science in Development Planning
					Higher Certificate in Export Management
2.4.1	Place commodity orders	Warehouse/Distribution Center Layout	Describe the use of stores and warehousing in operations skills program	Manage logistics operations skills program	SCPro™ Certification	(CILT) International Advanced Diploma in Logistics & Transport	Master of Science in Development Planning
			Occupational Certificate: Store Person		(CILT) International Diploma in Logistics & Transport	APICS Certified in logistics transportation and distribution certificate
					Online Post Graduate Diploma in Global Health Procurement and Supply Chain Management	SPSM Level 4 (External Procurement Influence)
					Diploma in International Trade Management in Exports/Imports
					Higher Certificate in Export Management
2.4.2	Manage contracts	Contract Management	Interpret and apply International commercial terms skills program	CIPS Level 3 Advanced Certificate in Procurement and Supply Operations	CIPS Level 4 Diploma in Procurement and Supply	APICS Certified in production and inventory management certificate	CIPS Level 6 Professional Diploma in Procurement and Supply
					SPSM ® (Essential Procurement Skills)	SPSM3 TM (Enterprise-Wide Procurement Influence)	APICS Certified supply chain professional certificate
					SPSM2® (Global Procurement Management)		Master of Science in Development Planning
					Higher Certificate in Export Management
2.4.3	Addresses risk and ensures quality management	Introduction to Public Procurement and Supply Chain Management		CIPS Level 3 Advanced Certificate in Procurement and Supply Operations	CIPS Level 4 Diploma in Procurement and Supply	SPSM3 TM (Enterprise-Wide Procurement Influence)	CIPS Level 6 Professional Diploma in Procurement and Supply
		Strategic Diploma in Public Procurement - Level 4			National Diploma: Financial Services: Long-Term Risk Assessment	CIPS Level 5 Advanced Diploma in Procurement and Supply	APICS Certified supply chain professional certificate
						Supply Chain Risk and Resilience Level 1	Master of Commerce in Applied Risk Management
						APICS Certified in production and inventory management certificate
						SPSM Level 4 (External Procurement Influence)
						Occupational Certificate: Organisational Risk Manager
						Advanced Diploma in Shipping and Logistics
						Postgraduate Diploma in International Shipping
2.5	Ensure quality of products	Alumni course on Quality Assurance in SCM	National Certificate: Production Technology	Lean Six Sigma Certification in Information Technology white belt	Lean Six Sigma Certification in Information Technology yellow belt	Lean Six Sigma Certification in Information Technology black belt
		Quality Assurance of Medicines		Further Education and Training Certificate: Production Technology	Lean Six Sigma Certification in Information Technology green belt	Occupational Certificate: Health Information Manager
		Sourcing Operation Master Class			National Diploma: Freight Handling Logistics	Bachelor of Administration Honours: Public Financial Management
					Occupational Certificate: Safety, Health and Quality Practitioner (Occupational Health and Safety Practitioner)
2.6	Manage import and export of products	Gestão da Distribuição e da Logística		CIPS Level 3 Advanced Certificate in Procurement and Supply Operations	Higher Certificate in Export Management	APICS Certified in production and inventory management certificate
		Curso Taller: Certificación en Buenas Prácticas de Almacenamiento			Diploma in Export Management	SPSM3 TM (Enterprise-Wide Procurement Influence)
					Diploma in International Trade Management in Exports/Imports	Diploma: Technician: Internal Auditing
						Postgraduate Diploma in International Shipping
						Postgraduate Diploma in Archives and Records Management
2.7	Manage donations of products	Integrity in Procurement: Skills & Solutions (Crown Agents Certificate)			Higher Certificate in Community Development and Leadership	Bachelor of Commerce in Philosophy, Politics and Economics	Master of Commerce in Industrial Psychology
						Bachelor of Science Honours: Pharmacology	Master of Science in Pathology
						Bachelor of Science Honours in Computer Science	Master of Commerce: Accountancy
						Bachelor of Pharmacy
						Bachelor of Accounting Honours
						Postgraduate Diploma in Accounting
						Bachelor of Science Honours in Pathology
2.8	Prepare for product supply during disasters and emergencies			Further Education and Training Certificate: Archives and Records Management	National Diploma: Supply Chain Management: Sensitive Consumer Products	Diploma: Technician: Internal Auditing
					National Certificate: Supply Chain Management	Postgraduate Diploma in Archives and Records Management
2.9	Undertake or manage manufacturing or compounding of products	Good Manufacturing Practices for Medicines and Healthcare Products - Herbal and Traditional Medicines Included		Lean Six Sigma Certification in Human Resources white belt	Lean Six Sigma Certification in Human Resources green belt	Lean Six Sigma Certification in Human Resources black belt	Master of Philosophy in Medicines Development
		Alumni Course on GMP for Medicines and Healthcare Products - Herbal and Traditional Medicines included				Lean Six Sigma Certification in Manufacturing black belt	Master of Clinical Pharmacy
						Bachelor of Pharmacy	Master of Social Work in Clinical Social Work
						Postgraduate Diploma in Pharmaceutical Medicine	Master of Philosophy in Health Innovation
						Occupational Certificate: Health Information Manager
						Advanced Diploma in Pharmaceutical Sciences
						Postgraduate Diploma in Pharmaceutical Sciences
2.10	Undertake or manage re-packing of products	Framework of Humanitarian Aid		Manage logistics operations skills program	National Diploma: Management Services	Bachelor of Accounting Sciences in Internal Auditing	Master of Science in Development Planning
		Certificate in Humanitarian Program Management			Occupational Certificate: Compliance Officer	Advanced Diploma in Shipping and Logistics	Master of Clinical Pharmacy
		Strategic Management of Resources Module			Occupational Certificate: Clearing and Forwarding Agent	Postgraduate Diploma in Information Technology	Master of Medicine in Clinical Pharmacology
		Supply Chain Collaboration & Alignment			Diploma in Shipping and Logistics	Postgraduate Diploma in International Shipping	Master of Industrial Psychology
		Health & Humanitarian Supply Chain Management			Occupational Certificate: Maintenance Planner		Master of Philosophy in Medicines Development
		Quality Assurance in Supply Chain Management of Medicines			Occupational Certificate: Shipping Agent		Master of Commerce in Strategic Management Accounting and Finance
		Supply Chain Leadership & Management					Master of Science in Information Technology Management

## Sheet: Storage
		Relevant qualifications with no currently assigned designation	Qualification to fulfil Associate designation requirement	Qualification to fulfil Practitioner designation requirement	Qualification to fulfil Specialist designation requirement	Qualification to fulfil Professional designation requirement	Qualification to fulfil Leader designation requirement
Competency	Competency Name
3.1	Undertake storage, warehousing and inventory management	Warehouse/Distribution Centre Layout	Occupational Certificate: Store Person	Further Education and Training Certificate: Archives and Records Management	Diploma in International Trade Management in Exports/Imports	Occupational Certificate: Health Information Manager	Master of Science in Development Planning
			Occupational Certificate: Dispatching and Receiving Clerk		Higher Certificate in Export Management	Diploma: Technician: Internal Auditing
					Occupational Certificate: Shipping Agent	Occupational Certificate: Supply and Distribution Manager
						Postgraduate Diploma in Archives and Records Management
3.1.1	Manage storage of commodities during emergency		Occupational Certificate: Store Person	Manage logistics operations skills program	SCPro™ Certification	(CILT) International Advanced Diploma in Logistics & Transport	Master of Science in Development Planning
					(CILT) International Diploma in Logistics & Transport	APICS Certified in logistics transportation and distribution certificate
					Online Post Graduate Diploma in Global Health Procurement and Supply Chain Management	SPSM Level 4 (External Procurement Influence)
					Diploma in International Trade Management in Exports/Imports	Occupational Certificate: Supply and Distribution Manager
					Higher Certificate in Export Management
3.2	Supply commodities to facilities		Occupational Certificate: Store Person	Lean Six Sigma Certification in Warehousing white belt	Lean Six Sigma Certification in Warehousing yellow belt	Lean Six Sigma Certification in Warehousing black belt	Master of Science in Development Planning
				Further Education and Training Certificate: Archives and Records Management	Lean Six Sigma Certification in Warehousing green belt	Occupational Certificate: Supply and Distribution Manager
				Manage logistics operations skills program	Diploma in International Trade Management in Exports/Imports	Diploma: Technician: Internal Auditing
					Higher Certificate in Export Management	Postgraduate Diploma in Archives and Records Management
3.3	Supply commodities to sections within a facility		Describe the use of stores and warehousing in operations skills program	Further Education and Training Certificate: Archives and Records Management	SCPro™ Certification	(CILT) International Advanced Diploma in Logistics & Transport	Doctor of Philosophy in Computer Science
				Manage logistics operations skills program	(CILT) International Diploma in Logistics & Transport	APICS Certified in logistics transportation and distribution certificate	Master of Medicine
					Online Post Graduate Diploma in Global Health Procurement and Supply Chain Management	SPSM Level 4 (External Procurement Influence)	Master of Philosophy in Leadership Coaching
					Diploma in Management of Training	Bachelor of Nursing Science in Education, Management and Community	Master of Management in Executive Leadership
					Occupational Certificate: Safety, Health and Quality Practitioner (Occupational Health and Safety Practitioner)
					Occupational Certificate: Maintenance Planner
					Diploma in Nursing Administration
3.4	Manage transport for commodities	Licenciado en Logística Internacional en Monterrey	Occupational Certificate: Freight Handler	Further Education and Training Certificate: Freight Forwarding and Customs Compliance	National Diploma: Freight Handling Logistics	(CILT) International Advanced Diploma in Logistics & Transport	CIPS Level 6 Professional Diploma in Procurement and Supply
		Curso Gratis Online de Logística y Distribución		Further Education and Training Certificate: Archives and Records Management	Occupational Certificate: Clearing and Forwarding Agent	APICS Certified in logistics transportation and distribution certificate	APICS Certified supply chain professional certificate
		Transport Operations Master Class		Manage logistics operations skills program	National Diploma: Freight Forwarding and Customs Compliance	SPSM Level 4 (External Procurement Influence)	Master of Science in Development Planning
					Diploma in International Trade Management in Exports/Imports	Postgraduate Diploma in International Shipping	Master of Transport Studies
					National Diploma: Financial Services: Long-Term Risk Assessment	Postgraduate Diploma in Archives and Records Management
					Higher Certificate in Export Management	Diploma: Technician: Internal Auditing
					Occupational Certificate: Compliance Officer
3.4.1	Manage transport for commodities during disaster		National Certificate: Freight Forwarding and Customs Compliance		(CILT) International Diploma in Logistics & Transport	Diploma: Technician: Internal Auditing	CIPS Level 6 Professional Diploma in Procurement and Supply
					Diploma in International Trade Management in Exports/Imports	Postgraduate Diploma in International Shipping	APICS Certified supply chain professional certificate
					National Diploma: Transport Economics	Postgraduate Diploma in Archives and Records Management	Master of Science in Development Planning
					National Diploma: Supply Chain Management: Sensitive Consumer Products
3.5.1	Define and direct process for managing redundant and returned stock		Occupational Certificate: Store Person	Further Education and Training Certificate: Archives and Records Management	Occupational Certificate: Maintenance Planner	Occupational Certificate: Health Information Manager	Master of Science in Development Planning
						Diploma: Technician: Internal Auditing
						Postgraduate Diploma in Archives and Records Management
3.5.2	Manage process for disposal of returned stock	Integrity in Procurement: Skills & Solutions (Crown Agents Certificate)				Bachelor of Pharmacy	Master of Philosophy in Medicines Development
						Lean Six Sigma Certification in Finance black belt	Master of Medicine in Clinical Pharmacology
						Lean Six Sigma Certification in Healthcare black belt
						Postgraduate Diploma in Clinical HIV/AIDS Management
						Postgraduate Diploma in TB-HIV Management
3.6	Manage manufacturing or compounding of products			Lean Six Sigma Certification in Human Resources white belt	Advanced Certificate: Pharmacy Technical Support	Bachelor of Pharmacy	Master of Philosophy in Medicines Development
				Further Education and Training Certificate: Production Technology	Higher Certificate: Pharmacy Support	Postgraduate Diploma in Pharmaceutical Medicine	Master of Clinical Pharmacy
				Occupational Certificate: Pharmacist's Assistant (Basic)	Lean Six Sigma Certification in Human Resources green belt	Occupational Certificate: Health Information Manager	Master of Philosophy in Disaster Risk Science and Development
					Occupational Certificate: Pharmacy Technician	Advanced Diploma in Pharmaceutical Sciences	Master of Social Work in Clinical Social Work
					Occupational Certificate: Pharmacist's Assistant (Post Basic)	Postgraduate Diploma in Pharmaceutical Sciences	Master of Philosophy in Health Innovation
						Postgraduate Diploma in Hospital Pharmacy Management
3.7	Manage re-packing of products	Certificate in Humanitarian Program Management		Manage logistics operations skills program	National Diploma: Management Services	Bachelor of Accounting Sciences in Internal Auditing	Master of Science in Development Planning
		Strategic Management of Resources Module			Occupational Certificate: Compliance Officer	Advanced Diploma in Shipping and Logistics	Master of Clinical Pharmacy
		Supply Chain Collaboration & Alignment			Occupational Certificate: Clearing and Forwarding Agent	Postgraduate Diploma in Information Technology	Master of Medicine in Clinical Pharmacology
		Health & Humanitarian Supply Chain Management			Diploma in Shipping and Logistics	Postgraduate Diploma in International Shipping	Master of Industrial Psychology
		Quality Assurance in Supply Chain Management of Medicines			Occupational Certificate: Maintenance Planner		Master of Philosophy in Medicines Development
		Supply Chain Leadership & Management			Occupational Certificate: Shipping Agent		Master of Commerce in Strategic Management Accounting and Finance
							Master of Science in Information Technology Management
3.8	Customer relationship management				CIPS Level 4 Diploma in Procurement and Supply	APICS Certified in production and inventory management certificate	CIPS Level 6 Professional Diploma in Procurement and Supply
					Logistics and Supply Chain Management MIT	SPSM3 TM (Enterprise-Wide Procurement Influence)	APICS Certified supply chain professional certificate
					APICS Principles of operations management series certificate	Diploma: Technician: Internal Auditing	Master of Science in Development Planning
					SPSM ® (Essential Procurement Skills)	Postgraduate Diploma in Archives and Records Management
					SPSM2® (Global Procurement Management)
					National Diploma: Transport Economics
3.9	Facility design	Warehouse/Distribution Centre Layout	Discuss the role of stocktaking in ensuring inventory accuracy skills program		Logistics and Supply Chain Management MIT	APICS Certified in production and inventory management certificate	Master of Commerce in Applied Risk Management
		Transport Operations Master Class	Describe the use of stores and warehousing in operations skills program		SCPro™ Certification	National Certificate: Disaster Risk Management	Master of Philosophy in Industrial Psychology
			SAPICS Basics of stores and stock control certificate		APICS Principles of operations management series certificate	Occupational Certificate: Organisational Risk Manager	Master of Disaster Management
					Occupational Certificate: Compliance Officer	Postgraduate Diploma in Risk Management	Master of Philosophy in Disaster Risk Science and Development
					Occupational Certificate: Maintenance Planner

## Sheet: Use and Dispense
		Relevant qualifications with no currently assigned designation	Qualification to fulfil Associate designation requirement	Qualification to fulfil Practitioner designation requirement	Qualification to fulfil Specialist designation requirement	Qualification to fulfil Professional designation requirement	Qualification to fulfil Leader designation requirement
Competency	CompetencyName
4.1	Understand use of medical products (e.g., safety procedures, dispensing protocols, standard treatment/testing guidelines)				Higher Certificate: Pharmacy Support	Bachelor of Pharmacy	Master of Philosophy in Medicines Development
					Occupational Certificate: Pharmacy Technician	Lean Six Sigma Certification in Finance black belt	Master of Medicine in Clinical Pharmacology
					Occupational Certificate: Pharmacist's Assistant (Post Basic)	Lean Six Sigma Certification in Healthcare black belt
						Postgraduate Diploma in Clinical HIV/AIDS Management
						Postgraduate Diploma in TB-HIV Management
4.2	Provide information and advice to the product user/patient			Occupational Certificate: Pharmacist's Assistant (Basic)	Higher Certificate: Pharmacy Support	Bachelor of Pharmacy	Master of Philosophy in Medicines Development
					Occupational Certificate: Pharmacy Technician	Postgraduate Diploma in Clinical HIV/AIDS Management	Master of Medicine in Clinical Pharmacology
					Occupational Certificate: Pharmacist's Assistant (Post Basic)	Postgraduate Diploma in TB-HIV Management
4.3	Report product use/consumption	Inventory Operations Master Class	Occupational Certificate: Store Person	Further Education and Training Certificate: Archives and Records Management	CIPS Level 4 Diploma in Procurement and Supply	APICS Certified in production and inventory management certificate	Master of Science in Development Planning
		Disponibilidad Asegurada de Insumos: Princípios y Práctica		Manage logistics operations skills program	Logistics and Supply Chain Management MIT	SPSM3 TM (Enterprise-Wide Procurement Influence)
					APICS Principles of operations management series certificate	Postgraduate Diploma in Archives and Records Management
					SPSM ® (Essential Procurement Skills)	Diploma: Technician: Internal Auditing
					SPSM2® (Global Procurement Management)	Occupational Certificate: Health Information Manager
4.4	Dispense or provide commodities to patients/users (i.e., ensuring the product goes “the last mile” appropriately)			Occupational Certificate: Pharmacist's Assistant (Basic)	Higher Certificate: Pharmacy Support	Bachelor of Pharmacy	Master of Philosophy in Medicines Development
					Occupational Certificate: Pharmacy Technician	Postgraduate Diploma in Clinical HIV/AIDS Management	Master of Medicine in Clinical Pharmacology
					Occupational Certificate: Pharmacist's Assistant (Post Basic)	Postgraduate Diploma in TB-HIV Management

## Sheet: Resource Management
		Relevant qualifications/material with no currently assigned level	Qualification to fulfil Associate designation requirement	Qualification to fulfil Practitioner designation requirement	Qualification to fulfil Specialist designation requirement	Qualification to fulfil Professional designation requirement	Qualification to fulfil Leader designation requirement
Competency	CompetencyName
5.1	Design and implement supply chain system and strategies	Alumni course on Logistics Management Information Systems for Healthcare	CIPS Level 2 Certificate in Procurement and Supply Operations	Manage logistics operations skills program	Online Post Graduate Diploma in Global Health Procurement and Supply Chain Management	(CILT) International Advanced Diploma in Logistics & Transport	CIPS Level 6 Professional Diploma in Procurement and Supply
		Alumni course on Warehouse Management for Health Systems		Supply Chain Logistics COURSERA		APICS Certified in logistics transportation and distribution certificate	APICS Certified supply chain professional certificate
		Procurement and Supply Chain Management Support Functions & Systems				Postgraduate Diploma in International Shipping
		Promoting Effective Use of Medicines in Public Health Programs
		Storage and Distribution of Public Health Products
		Inventory Management of Public Health Products
		USAID | DELIVER PROJECT health SCM education videos
5.2	Oversee operation of a logistics management information system	Systems Operations in Health & Humanitarian Response	CIPS Level 2 Certificate in Procurement and Supply Operations	Supply Chain Logistics COURSERA	National Diploma: Supply Chain Management: Sensitive Consumer Products	Occupational Certificate: Supply and Distribution Manager	CIPS Level 6 Professional Diploma in Procurement and Supply
		Building the Lean Supply Chain Problem Solver		Manage logistics operations skills program	Occupational Certificate: Procurement Officer	CIPS Level 5 Advanced Diploma in Procurement and Supply	APICS Certified supply chain professional certificate
		Inventory Operations Master Class			Occupational Certificate: Supply Chain Practitioner	(CILT) International Advanced Diploma in Logistics & Transport	Master of Science in Development Planning
					Occupational Certificate: Supply Chain Manager	APICS Certified in logistics transportation and distribution certificate	Master of Commerce in Human Resource Management
						Bachelor of Business Administration in Logistics and Supply Chain Management	Master of Management in Supply Chain Management
						Postgraduate Diploma in Planning
						Bachelor of Commerce Honours in Logistics
						Bachelor of Commerce Honours in Supply Chain Management
						Occupational Certificate: Health Information Manager
						Advanced Diploma in Logistics
						Bachelor of Commerce in International Supply Chain Management
						Occupational Certificate: Supply Chain Executive
5.3.1	Ensure monitoring and evaluation activities are completed	Essentials of Negotiations Certificate	National Certificate: Production Technology	Further Education and Training Certificate: Production Technology		Advanced Diploma in Quality Management	Master of Philosophy in Health Innovation
				Manage logistics operations skills program		Occupational Certificate: Health Information Manager
						Postgraduate Diploma in Health Management
						Postgraduate Diploma in Infection Control
						Bachelor of Administration Honours: Public Financial Management
						Postgraduate Diploma in Family Business Management
						Bachelor of Computer Technology
						Bachelor of Business Administration in Project and Supply Chain Management
5.3.2	Implement risk management activities	Curso Taller: Certificación en Buenas Prácticas de Almacenamiento	Occupational Certificate: Cash Office Clerk	Further Education and Training Certificate: Archives and Records Management	Occupational Certificate: Maintenance Planner	Occupational Certificate: Health Information Manager	Master of Science in Development Planning
						APICS Certified in production and inventory management certificate
						SPSM3 TM (Enterprise-Wide Procurement Influence)
						Postgraduate Diploma in International Shipping
5.4	Manage outsourcing of SCM functions	Contract Management	Occupational Certificate: Store Person		(CILT) International Diploma in Logistics & Transport	(CILT) International Advanced Diploma in Logistics & Transport	Doctor of Commerce in Logistics Management
					Occupational Certificate: Clearing and Forwarding Agent	APICS Certified in logistics transportation and distribution certificate	Doctor of Philosophy in Logistics Management
						SPSM Level 4 (External Procurement Influence)	Master of Philosophy in Logistics Management
						Bachelor of Commerce in Logistics Management	Master of Commerce in Logistics Management
						Postgraduate Diploma in International Shipping
5.5.1	Develop and direct project plans	Alumni course on Change Management in Healthcare	National Certificate: Project Support Service	Further Education and Training Certificate: Project Management	Advanced Certificate in Business Management in Project Management	Bachelor of Commerce in Project Management	Master of Science in Project Management
		Supply Chain Management		National Certificate: Generic Project Management	Advanced Certificate in Project Management	Occupational Certificate: Health Information Manager
5.5.2	Execute strategic decision making	Alumni course on Change Management in Healthcare	Manage logistics operations skills program	Apply fundamental concepts and principles of supply chain management skills program	National Certificate: Generic Management: Strategic Management	Bachelor of Commerce Honours in Strategic Management	Master of Commerce in Strategic Management Accounting and Finance
		Supply Chain Management				APICS Certified in logistics transportation and distribution certificate	APICS Certified supply chain professional certificate
						Occupational Certificate: Health Information Manager	Master of Commerce in Strategic Management
5.5.3	Manage partnerships			Manage logistics operations skills program	Advanced Certificate in Commerce	Advanced Postgraduate Diploma: Commerce	Bachelor of Commerce Honours
						Bachelor of Commerce	Bachelor of Commerce Honours in Supply Chain Management
5.5.4	Direct/participate in teamwork	Alumni course on Change Management in Healthcare	National Certificate: Business Administration Services	Certificate in Business Management	Advanced Certificate in Commerce	Advanced Postgraduate Diploma: Commerce	Bachelor of Commerce Honours
		Systems Operations in Health & Humanitarian Response		Further Education and Training Certificate: Business Administration Services	Advanced Certificate in Business Management	Bachelor of Commerce	Bachelor of Commerce Honours in Supply Chain Management
5.6	Manage financial activities	Managing Finance and Funding	National Certificate: Business Administration Services	Lean Six Sigma Certification in Finance white belt	National Diploma: Financial Markets	Advanced Diploma: Financial Management	Bachelor of Commerce Honours
				Manage logistics operations skills program	National Diploma: Transport Economics	Bachelor of Commerce in Financial Management	Master of Commerce in Strategic Management
				Further Education and Training Certificate: Business Administration Services		Postgraduate Diploma in Financial Planning	Master of Commerce in Strategic Management Accounting and Finance
						Bachelor of Commerce in Financial Planning
						Lean Six Sigma Certification in Finance black belt
						SPSM3 TM (Enterprise-Wide Procurement Influence)
						SPSM Level 4 (External Procurement Influence)
						Bachelor of Commerce: Financial Planning
						Advanced Diploma in Accounting
						Postgraduate Diploma in Archives and Records Management
5.7.1	Manage staff recruitment process	Global Drug Facility and Green Light Committee Consultant Training	Further Education and Training Certificate: Human Resources Management and Practices Support	Further Education and Training Certificate: Human Resources Management and Practices Support	Diploma: Human Resource Management	Occupational Certificate: Health Information Manager	Master of Industrial Psychology
		Training of Trainers		National Certificate: Human Resources Management and Practices Support	Higher Certificate in Human Resource Management	Postgraduate Diploma: Human Resource Management	Doctor of Human Resource Management
					Diploma in Human Resource Management	Postgraduate Diploma in Human Resource Management
					Occupational Certificate: Maintenance Planner	Bachelor of Commerce in Human Resource Management
5.7.2	Train staff	Global Drug Facility and Green Light Committee Consultant Training	National Certificate: Business Studies: FET Phase	Advanced Diploma in Human Resources Management	Diploma in Management of Training	Occupational Certificate: Health Information Manager	Master of Industrial Psychology
		Gestión en Almacén y Buenas Prácticas de Almacenamiento	Further Education and Training Certificate: Human Resources Management and Practices Support	Further Education and Training Certificate: Human Resources Management and Practices Support	Train the Trainer	Postgraduate Diploma: Human Resource Management	Doctor of Human Resource Management
		Training of Trainers		National Certificate: Human Resources Management and Practices Support		Postgraduate Diploma in Human Resource Management
						Bachelor of Commerce in Human Resource Management
5.7.3	Supervise staff	Systems Operations in Health & Humanitarian Response	National Certificate: Business Administration Services	Manage logistics operations skills program	Higher Certificate: Commerce: General Management	Bachelor of Commerce	Master of Commerce
				Further Education and Training Certificate: Business Administration Services	Higher Diploma: Commerce: General Management
5.7.4	Assessing HR systems	Global Drug Facility and Green Light Committee Consultant Training	Discuss the role of stocktaking in ensuring inventory accuracy skills program	Further Education and Training Certificate: Human Resources Management and Practices Support	Diploma: Human Resource Management	Occupational Certificate: Health Information Manager	Master of Industrial Psychology
		Training of Trainers	SAPICS Basics of stores and stock control certificate	National Certificate: Human Resources Management and Practices Support	Higher Certificate in Human Resource Management	Postgraduate Diploma: Human Resource Management	Doctor of Human Resource Management
					Diploma in Human Resource Management	Postgraduate Diploma in Human Resource Management
					Occupational Certificate: Maintenance Planner	Bachelor of Commerce in Human Resource Management
5.8	Prepare for product supply during disasters and emergencies	Managing Finance and Funding	CIPS Level 2 Certificate in Procurement and Supply Operations	Manage logistics operations skills program	Diploma in International Trade Management in Exports/Imports	Bachelor of Environmental Science in Disaster Risk Reduction	CIPS Level 6 Professional Diploma in Procurement and Supply
					National Diploma: Transport Economics	Postgraduate Diploma in Archives and Records Management	APICS Certified supply chain professional certificate
					Diploma in Export Management		Doctor of Accounting Science
					Higher Certificate in Export Management		Master of Science in Development Planning
							Master of Philosophy in Disaster Risk Science and Development
							Master of Philosophy in Accounting Sciences
							Master of Management in Executive Leadership

## Sheet: Professional and Personal
		Relevant qualifications with no currently assigned designation	Qualification to fulfil Associate designation requirement	Qualification to fulfil Practitioner designation requirement	Qualification to fulfil Specialist designation requirement	Qualification to fulfil Professional designation requirement	Qualification to fulfil Leader designation requirement
Competency	CompetencyName
6.1.1	Exhibit high understanding of literacy and numeracy		Occupational Certificate: Dispatching and Receiving Clerk	Manage logistics operations skills program	Diploma: Operating Department Assistance	Bachelor of Computing	Master of Commerce: Information Technology Management
			Occupational Certificate: Store Person	National Certificate: Freight Forwarding	Diploma in Shipping and Logistics	Postgraduate Diploma in Management Information Systems	Master of Information Science
			National Certificate	Further Education and Training Certificate: Business Administration Services	National Certificate: Generic Management	Bachelor of Business Administration
						Bachelor of Medical Sciences
						Bachelor of Information Science Honours
						Bachelor of Commerce: Business Informatics
						Bachelor of Computer and Information Sciences
						Postgraduate Diploma in Public Sector Monitoring and Evaluation
						Bachelor of Information Science
						Bachelor of Science Honours in Data Science
						Postgraduate Diploma in Information Studies
						Bachelor of Information Studies
6.2	Demonstrate strong communication skills		National Certificate	Further Education and Training Certificate (FETC): Management and Administration	National Certificate: Generic Management	Bachelor of Business Administration	Doctor of Business Leadership
6.2.1	Practice cultural awareness	Supply Chain Capacity Development	Occupational Certificate: Dispatching and Receiving Clerk	Manage logistics operations skills program	Diploma: Operating Department Assistance	Advanced University Diploma: Health Studies	Doctor of Business Leadership
			Occupational Certificate: Store Person	National Certificate: Freight Forwarding	Diploma in Shipping and Logistics	Postgraduate Diploma: Advanced Nursing Science	Master of Information Science
			National Certificate	Further Education and Training Certificate: Business Administration Services	National Certificate: Generic Management	Bachelor of Business Administration	Master of Administration in Public Administration
						Bachelor of Information Science
						Bachelor of Information Science Honours
						Bachelor of Accounting Sciences in Internal Auditing
						Advanced Diploma in Shipping and Logistics
						Postgraduate Diploma in International Shipping
6.3	Utilise problem-solving skills	Alumni course on Change Management in Healthcare	National Certificate	Lean Six Sigma Certification in Finance white belt	Lean Six Sigma Certification in Finance yellow belt	Bachelor of Information Science	Master of Information Science
		Supply Chain Management		Further Education and Training Certificate (FETC): Management and Administration	Lean Six Sigma Certification in Finance green belt	Bachelor of Information Science Honours	Master of Commerce in Informatics
					Diploma: Information Science	Lean Six Sigma Certification in Finance black belt
						Lean Six Sigma Certification in Healthcare black belt
						Lean Six Sigma Certification in Information Technology black belt
						Bachelor of Business Administration
						Bachelor of Medical Sciences
						Bachelor of Computing
						Bachelor of Administration: Public Administration
						Postgraduate Diploma in Public Sector Monitoring and Evaluation
						Bachelor of Accounting Sciences in Financial Accounting
6.3.1	Negotiate	Supply Chain Capacity Development	Occupational Certificate: Dispatching and Receiving Clerk	Manage logistics operations skills program	Diploma: Operating Department Assistance	Advanced University Diploma: Health Studies	Doctor of Business Leadership
			Occupational Certificate: Store Person		Diploma in Shipping and Logistics	Postgraduate Diploma: Advanced Nursing Science	Master of Information Science
			Further Education and Training: National Certificate	Further Education and Training: National Certificate	National Certificate: Generic Management	Bachelor of Business Administration	Master of Administration in Public Administration
						Bachelor of Information Science
						Bachelor of Information Science Honours
						Bachelor of Accounting Sciences in Internal Auditing
						Advanced Diploma in Shipping and Logistics
						Postgraduate Diploma in International Shipping
6.3.2	Practice effective time management					Bachelor of Medical Sciences	Doctor of Business Administration: Business Management
			Further Education and Training: National Certificate	Further Education and Training: National Certificate	National Certificate: Generic Management	Postgraduate Diploma in Public Sector Monitoring and Evaluation	Master of Commerce in Economics
						Bachelor of Logistics
						Bachelor of Computing	Master of Commerce in Quantitative Management
						Bachelor of Logistics Honours	Doctor of Medical Clinical Sciences
							Doctor of Business Administration
							Doctor of Philosophy in Health Science
							Master of Nursing
6.3.3	Take risk into account and implement security measures	Buenas Prácticas de Almacenamiento y Distribución - Importancia de la Cadena de Suministro		Manage logistics operations skills program	Occupational Certificate: Compliance Officer	Postgraduate Diploma in International Shipping	Master of Science in Development Planning
				Supply Chain Risk and Resilience Level 1	Occupational Certificate: Shipping Agent	Advanced Diploma in Shipping and Logistics
					Occupational Certificate: Clearing and Forwarding Agent	Postgraduate Diploma in Archives and Records Management
					Occupational Certificate: Maintenance Planner	Supply Chain Risk and Resilience Level 3
6.4.1	Demonstrate integrity	Alumni course on Change Management in Healthcare			Supply Chain Risk and Resilience Level 2
		Systems Operations in Health & Humanitarian Response
6.4.2	Engage in continuous professional development					Bachelor of Computer Technology	Master of Public Health
			SAPICS Professional Membership	SAPICS Professional Membership	SAPICS Professional Membership	SAPICS Professional Membership	SAPICS Professional Membership
			SAAF Professional Membership	SAAF Professional Membership	SAAF Professional Membership	SAAF Professional Membership	SAAF Professional Membership
			CIPS Professional Membership	CIPS Professional Membership	CIPS Professional Membership	CIPS Professional Membership	CIPS Professional Membership
				Pharmacy Council	Pharmacy Council	Pharmacy Council	Pharmacy Council
6.5	Prove leadership abilities	Managing People and Organizations
		Alumni course on Change Management in Healthcare	Discuss the role of stocktaking in ensuring inventory accuracy skills program	Manage logistics operations skills program	SPSM ® (Essential Procurement Skills)	Advanced Diploma in Leadership Coaching	Doctor of Business Leadership
		Supply Chain Management	SAPICS Basics of stores and stock control certificate	Further Education and Training: National Certificate	Diploma: Commerce: General Management	Postgraduate Diploma in Leadership Development	Master of Philosophy in Industrial Psychology
			Further Education and Training: National Certificate		Diploma: Commerce: Human Resources Development	Postgraduate Diploma in Leadership	Master of Philosophy in Leadership Coaching
					Diploma: Commerce: Public Relations	Bachelor of Logistics
					Higher Certificate: Commerce: General Management	Postgraduate Diploma in Health Management
					Higher Certificate: Commerce: Human Resources Development
					Higher Certificate: Commerce: Human Resources Management
					Higher Diploma: Commerce: General Management
					Higher Diploma: Commerce: Human Resources Management
					Higher Diploma: Commerce: Public Relations
					Advanced Certificate in Health Management
					Diploma in Health Services Administration
					Diploma in Public Relations and Communication
6.5.1	Demonstrate resilience and ability to manage stress				Diploma in Financial Information Systems
			Further Education and Training: National Certificate	Further Education and Training Certificate (FETC): Management and Administration	National Certificate: Generic Management	Postgraduate Diploma in Leadership	Master of Philosophy in Industrial Psychology
6.6	Abide by rules / laws / legislation
			SAPICS Professional Membership	SAPICS Professional Membership	SAPICS Professional Membership	SAPICS Professional Membership	SAPICS Professional Membership
			SAAF Professional Membership	SAAF Professional Membership	SAAF Professional Membership	SAAF Professional Membership	SAAF Professional Membership
			CIPS Professional Membership	CIPS Professional Membership	CIPS Professional Membership	CIPS Professional Membership	CIPS Professional Membership
				Pharmacy Council	Pharmacy Council	Pharmacy Council	Pharmacy Council

## Sheet: Technology
		Relevant qualifications with no currently assigned designation	Qualification to fulfil Associate designation requirement	Qualification to fulfil Practitioner designation requirement	Qualification to fulfil Specialist designation requirement	Qualification to fulfil Professional designation requirement	Qualification to fulfil Leader designation requirement
Competency	CompetencyName
7.1	Data Science	Logistics Management of Drugs and Medical Commodities	Describe the use of stores and warehousing in operations skills program		SCPro™ Certification	Bachelor of Computing	Master of Science in Data Science
		Essential - Production				Bachelor of Computer Technology	CIPS Level 6 Professional Diploma in Procurement and Supply
		Systems Operations in Health & Humanitarian Response				SPSM Level 4 (External Procurement Influence)	Doctor of Philosophy: Information Systems
		Advanced Professional Sustainable Supply Chain Management Certificate				Bachelor of Science Honours in Computer Science	Doctor of Philosophy in Information Science
		Stocking Facilities with MVA				Bachelor of Science Honours in Data Science	Master of Philosophy in Computer and Information Sciences
		Supply Chain Capacity Development				Bachelor of Science in Data Science	APICS Certified supply chain professional certificate
		Supply Chain Management				Bachelor of Science Honours in Information Technology	Doctor of Philosophy in Computer Science
						CIPS Level 5 Advanced Diploma in Procurement and Supply	Master of Philosophy in Information Technology Governance
						(CILT) International Advanced Diploma in Logistics & Transport	Master of Science in Information Technology Management
						SPSM3 TM (Enterprise-Wide Procurement Influence)
						APICS Certified in logistics transportation and distribution certificate
						Supply Chain Risk and Resilience Level 2
						Supply Chain Risk and Resilience Level 3
						Supply Chain Risk and Resilience Level 1
						Bachelor of Engineering Science: Information Technology and Computer Systems
7.2	Blockchain			Further Education and Training Certificate: Production Technology		Postgraduate Diploma in HIV/AIDS Management	Master of Medicine in Clinical Pharmacology
				Manage logistics operations skills program		Postgraduate Diploma in Health Research Ethics	Master of Philosophy in Medicines Development
						Bachelor of Pharmacy	Master of Social Work in Clinical Social Work
						Bachelor of Science Honours: Pharmacology	Master of Public Health
						Postgraduate Diploma in Clinical HIV/AIDS Management	Master of Philosophy in Health Innovation
						Bachelor of Computer Technology
7.3	UAVs			Further Education and Training Certificate: Production Technology		Postgraduate Diploma in HIV/AIDS Management	Master of Medicine in Clinical Pharmacology
				Manage logistics operations skills program		Postgraduate Diploma in Health Research Ethics	Master of Philosophy in Medicines Development
						Bachelor of Computer Technology	Master of Social Work in Clinical Social Work
						Bachelor of Pharmacy	Master of Public Health
						Bachelor of Science Honours: Pharmacology	Master of Philosophy in Health Innovation
						Postgraduate Diploma in Clinical HIV/AIDS Management
7.4	Temperature and monitoring	RFID Essentials - All Modules	Describe the use of stores and warehousing in operations skills program	Manage logistics operations skills program	Diploma: Computer Programming and Information Systems	Bachelor of Computer Technology	Master of Philosophy in Information Technology Governance
		RFID Essentials - Modules 1 & 2			Advanced Certificate in Information Technology Governance	Postgraduate Diploma in Information Technology	Doctor of Philosophy: Information Systems
		RFID Essentials - Modules 3,4,5,8,9				(CILT) International Advanced Diploma in Logistics & Transport	Master of Philosophy in Computer and Information Sciences
		RFID Essentials - Modules 6 & 7				APICS Certified in logistics transportation and distribution certificate	Master of Information Technology
						SPSM Level 4 (External Procurement Influence)	Master of Public Health
						Bachelor of Engineering Science: Information Technology and Computer Systems	Doctor of Philosophy in Information Technology
						Bachelor of Computing	Master of Philosophy in Health Innovation
						Bachelor of Information and Communications Technology	Master of Commerce in Information Systems and Technology
						Bachelor of Science Honours in information Technology	Master of Science in Information Technology Management
						Postgraduate Diploma in Information Technology Management	Doctor of Information and Communication Technology
7.5	Planning systems			Further Education and Training Certificate: Production Technology		Postgraduate Diploma in HIV/AIDS Management	Master of Medicine in Clinical Pharmacology
				Manage logistics operations skills program		Postgraduate Diploma in Health Research Ethics	Master of Philosophy in Medicines Development
						Bachelor of Pharmacy	Master of Social Work in Clinical Social Work
						Bachelor of Science Honours: Pharmacology	Master of Public Health
						Postgraduate Diploma in Clinical HIV/AIDS Management	Master of Philosophy in Health Innovation
						Bachelor of Computer Technology
7.6	ERP includes function of LMIS	Introduction to Public Procurement and Supply Chain Management	Discuss the role of stocktaking in ensuring inventory accuracy skills program	Further Education and Training Certificate: Business Systems Operations: End User (ERP)	Diploma in Urban and Regional Planning	Bachelor of Science Honours: Pharmacology	Masters: Development Planning
		Supply Chain Capacity Development	SAPICS Basics of stores and stock control certificate	Manage logistics operations skills program	Higher Certificate in Community Development and Leadership	Bachelor of Business Science	Master of Commerce: Information Management and Policy Regulation
					Diploma in Nursing Administration		Master of Commerce in Quantitative Management
7.7	Automation			Further Education and Training Certificate: Production Technology		Postgraduate Diploma in HIV/AIDS Management	Master of Medicine in Clinical Pharmacology
				Manage logistics operations skills program		Postgraduate Diploma in Health Research Ethics	Master of Philosophy in Medicines Development
						Bachelor of Pharmacy	Master of Social Work in Clinical Social Work
						Bachelor of Science Honours: Pharmacology	Master of Public Health
						Postgraduate Diploma in Clinical HIV/AIDS Management	Master of Philosophy in Health Innovation
						Bachelor of Computer Technology
7.8	Artificial Intelligence			Further Education and Training Certificate: Production Technology		Postgraduate Diploma in HIV/AIDS Management	Master of Medicine in Clinical Pharmacology
				Manage logistics operations skills program		Postgraduate Diploma in Health Research Ethics	Master of Philosophy in Medicines Development
						Bachelor of Computer Technology	Master of Social Work in Clinical Social Work
						Bachelor of Pharmacy	Master of Public Health
						Bachelor of Science Honours: Pharmacology	Master of Philosophy in Health Innovation
						Postgraduate Diploma in Clinical HIV/AIDS Management
7.9	Additive Manufacturing		Discuss the role of stocktaking in ensuring inventory accuracy skills program	Further Education and Training Certificate: Production Technology		Postgraduate Diploma in HIV/AIDS Management	Master of Public Health
			SAPICS Basics of stores and stock control certificate			Postgraduate Diploma in Health Research Ethics	Master of Philosophy in Health Innovation
						Postgraduate Diploma in Clinical HIV/AIDS Management	Master of Medicine in Clinical Pharmacology
						Postgraduate Diploma in Health Economics	Master of Philosophy in Medicines Development
						Bachelor of Pharmacy	Master of Social Work in Clinical Social Work
						Bachelor of Science Honours: Pharmacology
						Bachelor of Computer Technology
7.10	Internet of things			Lean Six Sigma Certification in Information Technology white belt	Diploma: Computer Programming and Information Systems	Bachelor of Computer Technology	Master of Philosophy in Computer and Information Sciences
7.11	Cloud Computing			Further Education and Training Certificate: Production Technology		Postgraduate Diploma in HIV/AIDS Management	Master of Social Work in Clinical Social Work
				Manage logistics operations skills program		Postgraduate Diploma in Health Research Ethics	Master of Public Health
						Bachelor of Pharmacy	Master of Philosophy in Health Innovation
						Postgraduate Diploma in Clinical HIV/AIDS Management
						Bachelor of Computer Technology
7.12	Basic Office Skills	Introduction to Public Procurement and Supply Chain Management			Lean Six Sigma Certification in Finance yellow belt	Lean Six Sigma Certification in Finance black belt
					Lean Six Sigma Certification in Finance green belt	Lean Six Sigma Certification in Healthcare black belt
					Lean Six Sigma Certification in Healthcare yellow belt	Bachelor of Medical Sciences
					Lean Six Sigma Certification in Healthcare green belt	Bachelor of Computing
						Bachelor of Science Honours in Information Technology
						Postgraduate Diploma in Public Sector Monitoring and Evaluation
						Bachelor of Information Science
						Postgraduate Diploma in Management Information Systems
						Postgraduate Diploma in Information Technology
						Postgraduate Diploma in Information Studies
7.13	Have a command of technology	RFID Essentials - All Modules		Lean Six Sigma Certification in Information Technology white belt	Diploma: Computer Programming and Information Systems	Bachelor of Computer Technology	Doctor of Philosophy: Information Systems
		RFID Essentials - Modules 1 & 2			Advanced Certificate in Information Technology in Support Services	Bachelor of Engineering Science: Information Technology and Computer Systems	Master of Philosophy in Information Technology Governance
		RFID Essentials - Modules 3,4,5,8,9			Diploma in Information and Communications Technology in Communication Networks	Postgraduate Diploma in Information Technology	Master of Commerce in Informatics
		RFID Essentials - Modules 6 & 7			Advanced Certificate in Information Technology Governance		Master of Philosophy in Computer and Information Sciences
		Systems Operations in Health & Humanitarian Response					Master of Science in Information Technology Management
		Advanced Professional Sustainable Supply Chain Management Certificate					Doctor of Information and Communication Technology
		Supply Chain Capacity Development
		Supply Chain Management
7.14	eProcurement			Further Education and Training Certificate: Production Technology		Postgraduate Diploma in HIV/AIDS Management	Master of Medicine in Clinical Pharmacology
				Manage logistics operations skills program		Postgraduate Diploma in Health Research Ethics	Master of Philosophy in Medicines Development
						Bachelor of Computer Technology	Master of Social Work in Clinical Social Work
						Bachelor of Pharmacy	Master of Public Health
						Bachelor of Science Honours: Pharmacology	Master of Philosophy in Health Innovation
						Postgraduate Diploma in Clinical HIV/AIDS Management

## Sheet: Course Providers
Qualification	Designation	Institution
Describe the use of stores and warehousing in operations skills program	Associate	Centre for Logistics Excellence (CLX)
Discuss the role of stocktaking in ensuring inventory accuracy skills program	Associate	Centre for Logistics Excellence (CLX)
Interpret and apply International commercial terms skills program	Associate	Centre for Logistics Excellence (CLX)
CIPS Level 2 Certificate in Procurement and Supply Operations	Associate	Chartered Institute of Procurement & Supply
National Certificate: Business Studies: FET Phase	Associate	Department of Education
Occupational Certificate: Freight Handler	Associate	Development Quality Partner - TETA (Services)
Occupational Certificate: Cash Office Clerk	Associate	Development Quality Partner - W&RSETA
Occupational Certificate: Dispatching and Receiving Clerk	Associate	Development Quality Partner - W&RSETA
Occupational Certificate: Store Person	Associate	Development Quality Partner - W&RSETA
SAPICS Basics of manufacturing and operations management certificate	Associate	SAPICS
SAPICS Basics of stores and stock control certificate	Associate	SAPICS
National Certificate: Production Technology	Associate	SGB Manufacturing and Assembly Processes
National Certificate: Freight Forwarding and Customs Compliance	Associate	SGB Transport and Logistics Operations
Manage logistics operations skills program	Practitioner	Centre for Logistics Excellence (CLX)
CIPS Level 3 Advanced Certificate in Procurement and Supply Operations	Practitioner	Chartered Institute of Procurement & Supply
Supply Chain Logistics COURSERA	Practitioner	COURSERA
Occupational Certificate: Pharmacist's Assistant (Basic)	Practitioner	Development Quality Partner - HWSETA
Further Education and Training Certificate: Archives and Records Management	Practitioner	SGB Archives and Records Management
Further Education and Training Certificate: Business Systems Operations: End User (ERP)	Practitioner	SGB Generic Management
Further Education and Training Certificate: Production Technology	Practitioner	SGB Manufacturing and Assembly Processes
Further Education and Training Certificate: Freight Forwarding and Customs Compliance	Practitioner	SGB Transport and Logistics Operations
Lean Six Sigma Certification in Finance white belt	Practitioner	Six Sigma
Lean Six Sigma Certification in Healthcare white belt	Practitioner	Six Sigma
Lean Six Sigma Certification in Human Resources white belt	Practitioner	Six Sigma
Lean Six Sigma Certification in Information Technology white belt	Practitioner	Six Sigma
Lean Six Sigma Certification in Warehousing white belt	Practitioner	Six Sigma
APICS Principles of operations management series certificate	Specialist	APICS
Diploma in Urban and Regional Planning	Specialist	Cape Peninsula University of Technology
Apply fundamental concepts and principles of supply chain management skills program	Specialist	Centre for Logistics Excellence (CLX)
CIPS Level 4 Diploma in Procurement and Supply	Specialist	Chartered Institute of Procurement & Supply
SCProâ„¢ Certification	Specialist	Council of Supply Chain Management Professionals (CSCMP)
Occupational Certificate: Maintenance Planner	Specialist	Development Quality Partner - CHIETA
Occupational Certificate: Compliance Officer	Specialist	Development Quality Partner - CISA
Occupational Certificate: Pharmacist's Assistant (Post Basic)	Specialist	Development Quality Partner - HWSETA
Occupational Certificate: Pharmacy Technician	Specialist	Development Quality Partner - HWSETA
Occupational Certificate: Safety, Health and Quality Practitioner (Occupational Health and Safety Practitioner)	Specialist	Development Quality Partner - MQA (Health)
Occupational Certificate: Procurement Officer	Specialist	Development Quality Partner - TETA (Management)
Occupational Certificate: Supply Chain Practitioner	Specialist	Development Quality Partner - TETA (Management)
Occupational Certificate: Clearing and Forwarding Agent	Specialist	Development Quality Partner - TETA (Services)
Occupational Certificate: Shipping Agent	Specialist	Development Quality Partner - TETA (Services)
Occupational Certificate: Supply Chain Manager	Specialist	Development Quality Partner - TETA (Services)
Diploma in Shipping and Logistics	Specialist	Durban University of Technology
Diploma: Computer Programming and Information Systems	Specialist	Durbanville College
Online Post Graduate Diploma in Global Health Procurement and Supply Chain Management	Specialist	Empower
Diploma in Human Resource Management	Specialist	ICESA City Campus - Durban
Diploma in Export Management	Specialist	IMM Graduate School of Marketing (Auckland Park Campus)
Higher Certificate in Export Management	Specialist	IMM Graduate School of Marketing (Auckland Park Campus)
Diploma: Commerce: General Management	Specialist	Intec College
Diploma: Commerce: Human Resources Development	Specialist	Intec College
Diploma: Commerce: Public Relations	Specialist	Intec College
Diploma: Digital Systems	Specialist	Intec College
Higher Certificate: Commerce: General Management	Specialist	Intec College
Higher Certificate: Commerce: Human Resources Development	Specialist	Intec College
Higher Certificate: Commerce: Human Resources Management	Specialist	Intec College
Higher Diploma: Commerce: General Management	Specialist	Intec College
Higher Diploma: Commerce: Human Resources Management	Specialist	Intec College
Higher Diploma: Commerce: Public Relations	Specialist	Intec College
Diploma in International Trade Management in Exports/Imports	Specialist	International Trade Institute of Southern Africa
Diploma in Health Services Administration	Specialist	Mangosuthu University of Technology
Logistics and Supply Chain Management MIT	Specialist	MIT Open Courseware
Advanced Certificate: Pharmacy Technical Support	Specialist	Nelson Mandela University
Diploma in Accounting	Specialist	Nelson Mandela University
Diploma in Nursing Administration	Specialist	Nelson Mandela University
Higher Certificate: Pharmacy Support	Specialist	Nelson Mandela University
SPSM Â® (Essential Procurement Skills)	Specialist	Next Level Purchasing Association (NLPA)
SPSM2Â® (Global Procurement Management)	Specialist	Next Level Purchasing Association (NLPA)
Higher Certificate in Human Resource Management	Specialist	Regent Business School (Pty) Ltd t/a Regent Business School
Advanced Certificate in Information Technology Governance	Specialist	Richfield Graduate Institute Of Technology (Pty) Ltd. (previously known as PC Training And Business College (Pty) Ltd)
National Diploma: Financial Markets	Specialist	SGB Banking and Micro Finance
National Diploma: Supply Chain Management: Sensitive Consumer Products	Specialist	SGB Food
National Diploma: Financial Services: Long-Term Risk Assessment	Specialist	SGB Insurance and Investment
National Certificate: Supply Chain Management	Specialist	SGB Procurement, Logistics and Supply Chain Mngt
National Diploma: Freight Forwarding and Customs Compliance	Specialist	SGB Transport and Logistics Operations
National Diploma: Freight Handling Logistics	Specialist	SGB Transport and Logistics Operations
Lean Six Sigma Certification in Finance green belt	Specialist	Six Sigma
Lean Six Sigma Certification in Finance yellow belt	Specialist	Six Sigma
Lean Six Sigma Certification in Healthcare green belt	Specialist	Six Sigma
Lean Six Sigma Certification in Healthcare yellow belt	Specialist	Six Sigma
Lean Six Sigma Certification in Human Resources green belt	Specialist	Six Sigma
Lean Six Sigma Certification in Information Technology green belt	Specialist	Six Sigma
Lean Six Sigma Certification in Information Technology yellow belt	Specialist	Six Sigma
Lean Six Sigma Certification in Warehousing green belt	Specialist	Six Sigma
Lean Six Sigma Certification in Warehousing yellow belt	Specialist	Six Sigma
Diploma: Operating Department Assistance	Specialist	Task Team - Private Hospitals
(CILT) International Diploma in Logistics & Transport	Specialist	The Chartered Institute of Logistics and Transport (CILT)
Advanced Certificate in Health Management	Specialist	The Foundation for Professional Development
Advanced Certificate in Information Technology in Support Services	Specialist	The Independent Institute of Education
Diploma in Public Relations and Communication	Specialist	University of Johannesburg
Higher Certificate in Community Development and Leadership	Specialist	University of Johannesburg
Diploma in Safety Management	Specialist	University of South Africa
Diploma: Human Resource Management	Specialist	University of South Africa
Diploma: Information Science	Specialist	University of South Africa
National Diploma: Management Services	Specialist	University of South Africa
National Diploma: Transport Economics	Specialist	University of South Africa
Diploma in Financial Information Systems	Specialist	Vaal University of Technology
Diploma in Information and Communications Technology in Communication Networks	Specialist	Walter Sisulu University
Diploma in Management of Training	Specialist	Walter Sisulu University
Bachelor of Computer Technology	Professional	AFDA, The South African School of Motion Picture Medium and Live Performance
Bachelor of Commerce in Financial Planning	Professional	Akademia NPC
APICS Certified in logistics transportation and distribution certificate	Professional	APICS
APICS Certified in production and inventory management certificate	Professional	APICS
Bachelor of Computing	Professional	Belgium Campus I t/a The Belgium Campus
CIPS Level 5 Advanced Diploma in Procurement and Supply	Professional	Chartered Institute of Procurement & Supply
Bachelor of Business Administration in Project and Supply Chain Management	Professional	Cranefield College of Project and Programme Management
Occupational Certificate: Organisational Risk Manager	Professional	Development Quality Partner - BANKSETA
Occupational Certificate: Supply and Distribution Manager	Professional	Development Quality Partner - CIPS
Occupational Certificate: Health Information Manager	Professional	Development Quality Partner - HWSETA
Occupational Certificate: Supply Chain Executive	Professional	Development Quality Partner - TETA (Services)
Advanced Diploma in Shipping and Logistics	Professional	Durban University of Technology
Bachelor of Information and Communications Technology	Professional	Durban University of Technology
Postgraduate Diploma in International Shipping	Professional	Durban University of Technology
Supply Chain Risk and Resilience Level 1	Professional	Edukazi
Supply Chain Risk and Resilience Level 2	Professional	Edukazi
Supply Chain Risk and Resilience Level 3	Professional	Edukazi
Bachelor of Commerce in International Supply Chain Management	Professional	IMM Graduate School of Marketing (Auckland Park Campus)
Diploma: Technician: Internal Auditing	Professional	Institute of Internal Auditors
Bachelor of Commerce Honours in Supply Chain Management	Professional	Management College of Southern Africa (MANCOSA)
Bachelor of Commerce in Financial Management	Professional	Management College of Southern Africa (MANCOSA)
Postgraduate Diploma in Family Business Management	Professional	Management College of Southern Africa (MANCOSA)
Postgraduate Diploma in Information Technology Management	Professional	Mancosa (PTY) LTD T/A Management College of Southern Africa
Postgraduate Diploma in Risk Management	Professional	Mancosa (PTY) LTD T/A Management College of Southern Africa
Postgraduate Diploma in Human Resource Management	Professional	Mangosuthu University of Technology
Bachelor of Business Science	Professional	Monash South Africa
Bachelor of Commerce in Human Resource Management	Professional	Monash South Africa
Bachelor of Computer and Information Sciences	Professional	Monash South Africa
Bachelor of Commerce Honours in Industrial and Organisational Psychology	Professional	Nelson Mandela University
Bachelor of Commerce: Financial Planning	Professional	Nelson Mandela University
SPSM Level 4 (External Procurement Influence)	Professional	Next Level Purchasing Association (NLPA)
SPSM3 TM (Enterprise-Wide Procurement Influence)	Professional	Next Level Purchasing Association (NLPA)
Bachelor of Commerce Honours in Logistics	Professional	North West University
Bachelor of Pharmacy	Professional	North West University
Bachelor of Science Honours: Pharmacology	Professional	North West University
Bachelor of Business Administration in Logistics and Supply Chain Management	Professional	Open Learning Group
Bachelor of Pharmacy	Professional	Rhodes University
Bachelor of Science Honours in information Technology	Professional	Richfield Graduate Institute Of Technology (Pty) Ltd. (previously known as PC Training And Business College (Pty) Ltd)
National Certificate: Disaster Risk Management	Professional	SGB Generic Management
Bachelor of Pharmacy	Professional	SGB Pharmacy
Lean Six Sigma Certification in Finance black belt	Professional	Six Sigma
Lean Six Sigma Certification in Healthcare black belt	Professional	Six Sigma
Lean Six Sigma Certification in Human Resources black belt	Professional	Six Sigma
Lean Six Sigma Certification in Information Technology black belt	Professional	Six Sigma
Lean Six Sigma Certification in Manufacturing black belt	Professional	Six Sigma
Lean Six Sigma Certification in Warehousing black belt	Professional	Six Sigma
Bachelor of Science Honours in Data Science	Professional	Sol Plaatje University
Bachelor of Science in Data Science	Professional	Sol Plaatje University
Bachelor of Commerce in Philosophy, Politics and Economics	Professional	St Augustine College of South Africa
Bachelor of Engineering Science: Information Technology and Computer Systems	Professional	Stellenbosch University
Bachelor of Logistics	Professional	Stellenbosch University
Bachelor of Logistics Honours	Professional	Stellenbosch University
Bachelor of Medical Sciences	Professional	Stellenbosch University
Bachelor of Science Honours in Pathology	Professional	Stellenbosch University
Postgraduate Diploma in Health Research Ethics	Professional	Stellenbosch University
Postgraduate Diploma in HIV/AIDS Management	Professional	Stellenbosch University
Postgraduate Diploma in Infection Control	Professional	Stellenbosch University
Postgraduate Diploma in Leadership Development	Professional	Stellenbosch University
Postgraduate Diploma in Pharmaceutical Medicine	Professional	Stellenbosch University
(CILT) International Advanced Diploma in Logistics & Transport	Professional	The Chartered Institute of Logistics and Transport (CILT)
Advanced Diploma in Leadership Coaching	Professional	TowerStone Pty Ltd
Advanced Diploma in Accounting	Professional	Tshwane University of Technology (TUT)
Advanced Diploma in Pharmaceutical Sciences	Professional	Tshwane University of Technology (TUT)
Advanced Diploma in Quality Management	Professional	Tshwane University of Technology (TUT)
Postgraduate Diploma in Information Technology	Professional	Tshwane University of Technology (TUT)
Postgraduate Diploma in Pharmaceutical Sciences	Professional	Tshwane University of Technology (TUT)
Advanced Diploma in Management Development	Professional	University of Cape Town
Postgraduate Diploma in Health Economics	Professional	University of Cape Town
Postgraduate Diploma in Health Management	Professional	University of Cape Town
Postgraduate Diploma in Management Information Systems	Professional	University of Cape Town
Postgraduate Diploma in TB-HIV Management	Professional	University of Cape Town
Postgraduate Diploma in Archives and Records Management	Professional	University of Fort Hare
Postgraduate Diploma in Clinical HIV/AIDS Management	Professional	University of Fort Hare
Postgraduate Diploma in Public Sector Monitoring and Evaluation	Professional	University of Fort Hare
Advanced Diploma in Logistics	Professional	University of Johannesburg
Advanced Diploma in Management Services	Professional	University of Johannesburg
Advanced Diploma in People Performance Management	Professional	University of Johannesburg
Advanced Diploma: Financial Management	Professional	University of Johannesburg
Bachelor of Commerce in Logistics Management	Professional	University of Johannesburg
Bachelor of Science Honours in Computer Science	Professional	University of Johannesburg
Bachelor of Science Honours in Information Technology	Professional	University of Johannesburg
Bachelor of Accounting Honours	Professional	University of KwaZulu-Natal
Bachelor of Administration Honours: Public Financial Management	Professional	University of KwaZulu-Natal
Bachelor of Administration: Public Administration	Professional	University of KwaZulu-Natal
Bachelor of Business Science in Economics	Professional	University of KwaZulu-Natal
Bachelor of Commerce Honours in Economics	Professional	University of KwaZulu-Natal
Postgraduate Diploma in Accounting	Professional	University of KwaZulu-Natal
Postgraduate Diploma in Financial Planning	Professional	University of KwaZulu-Natal
Postgraduate Diploma in Information Studies	Professional	University of KwaZulu-Natal
Postgraduate Diploma in Leadership	Professional	University of KwaZulu-Natal
Postgraduate Diploma: Health Management	Professional	University of KwaZulu-Natal
Bachelor of Information Studies	Professional	University of Limpopo
Postgraduate Diploma in Hospital Pharmacy Management	Professional	University of Limpopo
Bachelor of Commerce in Communication Management	Professional	University of Pretoria
Bachelor of Science Honours in Computer Science	Professional	University of Pretoria
Advanced University Diploma: Health Studies	Professional	University of South Africa
Bachelor of Accounting Sciences in Financial Accounting	Professional	University of South Africa
Bachelor of Accounting Sciences in Internal Auditing	Professional	University of South Africa
Bachelor of Business Administration	Professional	University of South Africa
Bachelor of Commerce Honours: Industrial and Organisational Psychology	Professional	University of South Africa
Bachelor of Commerce: Business Informatics	Professional	University of South Africa
Bachelor of Information Science	Professional	University of South Africa
Bachelor of Information Science Honours	Professional	University of South Africa
Postgraduate Diploma: Advanced Nursing Science	Professional	University of South Africa
Postgraduate Diploma: Human Resource Management	Professional	University of South Africa
Bachelor of Environmental Science in Disaster Risk Reduction	Professional	University of Venda
Bachelor of Nursing Science in Education, Management and Community	Professional	University of Venda
Postgraduate Diploma in Planning	Professional	University of Witwatersrand
Postgraduate Diploma in Information Technology	Professional	Vaal University of Technology
Postgraduate Diploma in Health Promotion	Professional	Walter Sisulu University
APICS Certified supply chain professional certificate	Leader	APICS
Doctor of Information and Communication Technology	Leader	Cape Peninsula University of Technology
Doctor of Human Resource Management	Leader	Central University of Technology, Free State
Master of Information Technology	Leader	Central University of Technology, Free State
CIPS Level 6 Professional Diploma in Procurement and Supply	Leader	Chartered Institute of Procurement & Supply
Doctor of Business Leadership	Leader	Da Vinci Institute for Technology Management (Pty) Ltd
Doctor of Medical Clinical Sciences	Leader	Durban University of Technology
Doctor of Philosophy in Information Technology	Leader	Durban University of Technology
Master of Philosophy in Computer and Information Sciences	Leader	Monash South Africa
Master of Commerce in Strategic Management Accounting and Finance	Leader	Nelson Mandela University
Master of Philosophy in Information Technology Governance	Leader	Nelson Mandela University
Master of Social Work in Clinical Social Work	Leader	Nelson Mandela University
Master of Commerce in Applied Risk Management	Leader	North West University
Master of Clinical Pharmacy	Leader	Rhodes University
Master of Commerce in Industrial Psychology	Leader	Stellenbosch University
Master of Commerce in Quantitative Management	Leader	Stellenbosch University
Master of Medicine	Leader	Stellenbosch University
Master of Medicine in Clinical Pharmacology	Leader	Stellenbosch University
Master of Philosophy in Disaster Risk Science and Development	Leader	Stellenbosch University
Master of Philosophy in Medicines Development	Leader	Stellenbosch University
Master of Science in Pathology	Leader	Stellenbosch University
Doctor of Business Administration	Leader	Tshwane University of Technology (TUT)
Doctor of Philosophy in Health Science	Leader	Tshwane University of Technology (TUT)
Master of Nursing	Leader	Tshwane University of Technology (TUT)
Master of Pharmaceutical Sciences	Leader	Tshwane University of Technology (TUT)
Master of Management in Executive Leadership	Leader	University of Cape Town
Master of Medicine in Clinical Pharmacology	Leader	University of Cape Town
Master of Philosophy in Health Innovation	Leader	University of Cape Town
Master of Transport Studies	Leader	University of Cape Town
Doctor of Philosophy in Computer Science	Leader	University of Fort Hare
Doctor of Commerce in Logistics Management	Leader	University of Johannesburg
Doctor of Philosophy in Corporate Communication	Leader	University of Johannesburg
Doctor of Philosophy in Logistics Management	Leader	University of Johannesburg
Master of Commerce in Informatics	Leader	University of Johannesburg
Master of Commerce in Logistics Management	Leader	University of Johannesburg
Master of Commerce: Information Technology Management	Leader	University of Johannesburg
Master of Philosophy in Industrial Psychology	Leader	University of Johannesburg
Master of Philosophy in Leadership Coaching	Leader	University of Johannesburg
Master of Philosophy in Logistics Management	Leader	University of Johannesburg
Master of Public Health	Leader	University of Johannesburg
Doctor of Business Administration: Business Management	Leader	University of KwaZulu-Natal
Master of Commerce in Economics	Leader	University of KwaZulu-Natal
Master of Commerce in Human Resource Management	Leader	University of KwaZulu-Natal
Master of Commerce in Information Systems and Technology	Leader	University of KwaZulu-Natal
Master of Commerce: Accountancy	Leader	University of KwaZulu-Natal
Master of Medical Science	Leader	University of KwaZulu-Natal
Master of Nursing	Leader	University of KwaZulu-Natal
Master of Science in Data Science	Leader	University of KwaZulu-Natal
Doctor of Philosophy in Computer Science	Leader	University of Pretoria
Doctor of Accounting Science	Leader	University of South Africa
Doctor of Administration	Leader	University of South Africa
Doctor of Business Leadership	Leader	University of South Africa
Doctor of Philosophy in Information Science	Leader	University of South Africa
Doctor of Philosophy in Public Administration	Leader	University of South Africa
Master of Administration in Public Administration	Leader	University of South Africa
Master of Arts: Social Science: Mental Health	Leader	University of South Africa
Master of Commerce: Industrial and Organisational Psychology	Leader	University of South Africa
Master of Information Science	Leader	University of South Africa
Master of Philosophy in Accounting Sciences	Leader	University of South Africa
Master of Public Administration	Leader	University of South Africa
Master of Science in Information Technology Management	Leader	University of South Africa
Master of Disaster Management	Leader	University of the Free State
Master of Industrial Psychology	Leader	University of the Free State
Doctor of Philosophy: Information Systems	Leader	University of the Western Cape
Master of Commerce: Information Management and Policy Regulation	Leader	University of the Western Cape
Master of Nursing Science	Leader	University of the Western Cape
Master of Science in Development Planning	Leader	University of Witwatersrand
Master of Science Medicine: Bioethics and Health Law	Leader	University of Witwatersrand
Masters: Development Planning	Leader	University of Witwatersrand
Master of Management in Supply Chain Management	Leader	Vaal University of Technology
Doctor of Philosophy in Health Sciences	Leader	Walter Sisulu University
Master of Medicine	Leader	Walter Sisulu University
Master of Nursing Science	Leader	Walter Sisulu University
Advanced Professional Sustainable Supply Chain Management Certificate	No currently assigned designation	RHSC: LAPTOP
Alumni course on Change Management in Healthcare	No currently assigned designation	iplus academy
Alumni Course on GMP for Medicines and Healthcare Products - Herbal and Traditional Medicines included	No currently assigned designation	iplus academy
Alumni course on Logistics Management Information Systems for Healthcare	No currently assigned designation	iplus academy
Alumni course on Quality Assurance in SCM	No currently assigned designation	iplus academy
Alumni course on Warehouse Management for Health Systems	No currently assigned designation	iplus academy
Buenas Prácticas de Almacenamiento y Distribución - Importancia de la Cadena de Suministro	No currently assigned designation	RHSC: LAPTOP
Building the Lean Supply Chain Problem Solver	No currently assigned designation	RHSC: LAPTOP
Certificate in Humanitarian Program Management	No currently assigned designation	RHSC: LAPTOP
Contract and Suppliers Relations Management	No currently assigned designation	RHSC: LAPTOP
Contract Management	No currently assigned designation	RHSC: LAPTOP
Cost Analysis	No currently assigned designation	RHSC: LAPTOP
Curso Gratis Online de Logística y Distribución	No currently assigned designation	RHSC: LAPTOP
Curso Taller: Certificación en Buenas Prácticas de Almacenamiento	No currently assigned designation	RHSC: LAPTOP
Disponibilidad Asegurada de Insumos: Princípios y Práctica	No currently assigned designation	RHSC: LAPTOP
Essential - Production	No currently assigned designation	RHSC: LAPTOP
Essentials of Negotiations Certificate	No currently assigned designation	RHSC: LAPTOP
Framework of Humanitarian Aid	No currently assigned designation	RHSC: LAPTOP
Gerencia de la Cadena Logística	No currently assigned designation	RHSC: LAPTOP
Gestão da Distribuição e da Logística	No currently assigned designation	RHSC: LAPTOP
Gestión en Almacén y Buenas Prácticas de Almacenamiento	No currently assigned designation	RHSC: LAPTOP
Global Drug Facility and Green Light Committee Consultant Training	No currently assigned designation	RHSC: LAPTOP
Good Manufacturing Practices for Medicines and Healthcare Products - Herbal and Traditional Medicines Included	No currently assigned designation	iplus academy
Health & Humanitarian Supply Chain Management	No currently assigned designation	RHSC: LAPTOP
Integrity in Procurement: Skills & Solutions (Crown Agents Certificate)	No currently assigned designation	RHSC: LAPTOP
Introduction to Public Procurement and Supply Chain Management	No currently assigned designation	RHSC: LAPTOP
Inventory Management of Public Health Products	No currently assigned designation	Empower
Inventory Operations Master Class	No currently assigned designation	RHSC: LAPTOP
Licenciado en Logística Internacional en Monterrey	No currently assigned designation	RHSC: LAPTOP
Logistics Management of Drugs and Medical Commodities	No currently assigned designation	RHSC: LAPTOP
Managing Finance and Funding	No currently assigned designation	RHSC: LAPTOP
Managing People and Organizations	No currently assigned designation	RHSC: LAPTOP
Master II Professionnel en Logistique de santé	No currently assigned designation	RHSC: LAPTOP
Overview of Supply Chain Management	No currently assigned designation	RHSC: LAPTOP
Procurement and Supply Chain Management Support Functions & Systems	No currently assigned designation	Empower
Product Selection and Technical Specifications for Public Health in PSM	No currently assigned designation	Empower
Promoting Effective Use of Medicines in Public Health Programs	No currently assigned designation	Empower
Quality Assurance in Supply Chain Management of Medicines	No currently assigned designation	RHSC: LAPTOP
Quality Assurance of Medicines	No currently assigned designation	RHSC: LAPTOP
Quantification & Forecasting in Public Health	No currently assigned designation	Empower
RFID Essentials - All Modules	No currently assigned designation	RHSC: LAPTOP
RFID Essentials - Modules 1 & 2	No currently assigned designation	RHSC: LAPTOP
RFID Essentials - Modules 3,4,5,8,9	No currently assigned designation	RHSC: LAPTOP
RFID Essentials - Modules 6 & 7	No currently assigned designation	RHSC: LAPTOP
Salud y Sociedad V	No currently assigned designation	RHSC: LAPTOP
Sourcing Operation Master Class	No currently assigned designation	RHSC: LAPTOP
Stocking Facilities with MVA	No currently assigned designation	RHSC: LAPTOP
Storage and Distribution of Public Health Products	No currently assigned designation	Empower
Strategic Diploma in Public Procurement - Level 4	No currently assigned designation	RHSC: LAPTOP
Strategic Management of Resources Module	No currently assigned designation	RHSC: LAPTOP
Supply Chain Capacity Development	No currently assigned designation	RHSC: LAPTOP
Supply Chain Collaboration & Alignment	No currently assigned designation	RHSC: LAPTOP
Supply Chain Leadership & Management	No currently assigned designation	RHSC: LAPTOP
Supply Chain Management	No currently assigned designation	RHSC: LAPTOP
Systems Operations in Health & Humanitarian Response	No currently assigned designation	RHSC: LAPTOP
Training of Trainers	No currently assigned designation	RHSC: LAPTOP
Transport Operations Master Class	No currently assigned designation	RHSC: LAPTOP
USAID | DELIVER PROJECT health SCM education videos	No currently assigned designation	USAID YouTube channel
Warehouse/Distribution Centre Layout	No currently assigned designation	RHSC: LAPTOP
